# Supplementary material for: Nitrous oxide emission factors from fertilizer use in Brazilian agricultural systems: meta-analytical insights for soil management, climate, and land-use policies
Source: Environ Monit Assess. 2026 Jun 26;198(7):775. doi: 10.1007/s10661-026-15560-2 (PMC13309376; doi:10.1007/s10661-026-15560-2)
Supplement: Supplementary file 2 — (CSV 4.33 KB) [file 10661_2026_15560_MOESM2_ESM.csv]

FID	Latutude	Longitude	ID	codex	Author	Município	Estado	Ano_Publ_1	Cultura
38	-22.82	-43.65	11.00	1	Paredes et al., 2014	Seropédica	RJ	2014_1	Pastagem
36	-18.72	-46.97	16.00	2	Oliveira et al., 2013	Piracicaba	SP	2013_2	Pastagem
9	-22.25	-48.57	18.00	3	Carmo et al., 2013	Jaú	SP	2013_3	Cana-de-açúcar
49	-22.87	-47.08	22.00	5	Soares et al., 2014	Campinas	SP	2014_1	Grãos
37	-24.18	-47.81	5.00	7	Paredes et al. 2015	Ribeirão Preto	SP	2015_1	Pastagem
40	-22.69	-47.64	19.00	8	Pitombo et al., 2016	Piracicaba	SP	2016_1	Pastagem
50	-22.87	-47.08	23.00	9	Soares et al., 2016	Campinas	SP	2016_2	Pastagem
45	-15.60	-47.71	3.00	10	Silva et al., 2017	Planaltina	DF	2017_1	Pastagem
48	-22.61	-47.60	4.00	11	Siqueira Neto et al., 2016	Piracicaba	SP	2016_2	Pastagem
13	-22.67	-47.76	20.00	12	Fracetto et al., 2017	Piracicaba	SP	2017_3	Cana-de-açúcar
41	-22.37	-47.50	25.00	13	Pitombo et al., 2017	Araras	SP	2017_4	Pastagem
17	-22.82	-47.05	1.00	14	Gonzaga et al., 2018	Campinas	SP	2018_1	Cana-de-açúcar
53	-22.70	-47.56	21.00	16	Vasconcelos et al., 2018	Piracicaba	SP	2018_3	Pastagem
25	-22.73	-47.65	24.00	17	Lourenço et al., 2018	Piracicaba	SP	2018_4	Grãos
11	-22.68	-47.65	38.00	18	Degaspari et al., 2018	Piracicaba	SP	2020_5	Cana-de-açúcar
5	-22.58	-47.52	47.00	19	Borges et al., 2019	Iracemápolis	SP	2019_1	Cana-de-açúcar
18	-22.82	-47.05	48.00	20	Gonzaga et al., 2019	Campinas	SP	2019_2	Cana-de-açúcar
26	-22.68	-47.55	49.00	21	Lourenço et al., 2019	Piracicaba	SP	2019_3	Grãos
54	-22.70	-47.56	45.00	22	Vasconcelos et al., 2022	Piracicaba	SP	2022_1	Grãos
23	-28.25	-52.40	17.00	23	Jantalia et al., 2008	Passo Fundo	RS	2008_1	Grãos
55	-30.07	-51.13	34.00	24	Zanatta et al., 2010	Porto Alegre	RS	2010_1	Pastagem
0	-29.72	-53.71	7.00	25	Aita et al., 2015	Santa Maria	RS	2015_1	Cana-de-açúcar
28	-12.00	-46.05	26.00	26	Martins et al., 2015	Luis Eduardo Magalhães	BA	2015_2	Pastagem
29	-22.75	-43.67	27.00	27	Martins et al., 2017	Seropédica	RJ	2017_1	Pastagem
12	-15.56	-47.74	32.00	28	Figueiredo et al., 2018	Planaltina	DF	2018_1	Cana-de-açúcar
16	-29.75	-53.70	33.00	29	Giacomini et al., 2006	Santa Maria	RS	2018_2	Cana-de-açúcar
22	-12.60	-52.20	36.00	30	Jankowsk et al., 2018	Querência	MT	2018_3	Grãos
7	-19.50	-44.18	30.00	31	Campanha et al., 2019	Sete lagoas	MG	2019_1	Cana-de-açúcar
39	-15.23	-47.70	28.00	32	Pinto et al., 2006	Planaltina	GO	2006_1	Pastagem
33	-22.77	-43.68	15.00	33	Moraes et al., 2013	Seropédica	RJ	2013_1	Pastagem
35	-9.88	-56.09	37.00	34	Nogueira etal, 2017	Alta Floresta	MT	2015_1	Pastagem
4	-23.58	-47.53	2.00	35	Bento, et al., 2018	Sorocaba	SP	2018_1	Cana-de-açúcar
42	-25.55	-51.48	35.00	36	Piva et al., 2019	Guarapuava	PR	2019_3	Pastagem
34	-15.85	-55.64	43.00	37	Nascimento et al., 2020	Sinop	MT	2020_4	Pastagem
19	-22.82	-48.43	42.00	38	Grassman et al., 2020	Botucatu	SP	2020_5	Grãos
3	-23.58	-47.53	44.00	39	Bento et al., 2021	Salto de Pirapora	SP	2021_1	Cana-de-açúcar
10	-21.25	-48.30	46.00	40	Corrêa et al., 2021	Jaboticabal	SP	2021_2	Cana-de-açúcar
24	-16.47	-49.28	9.00	41	Lessa et al., 2014	Santo Antônio de Goiás	GO	2014_1	Grãos
51	-25.40	-49.12	10.00	42	Sordi, et al., 2014	Curitiba	PR	2014_2	Grãos
1	-22.70	-47.62	12.00	43	Barneze et al., 2014	Piracicaba	SP	2014_3	Cana-de-açúcar
30	-22.70	-47.62	13.00	44	Mazzetto et al., 2014	Piracicaba	SP	2014_4	Pastagem
52	-30.10	-51.69	6.00	45	Tomazi et al., 2015	Eldorado do Sul	RS	2015_1	Grãos
31	-10.17	-62.82	8.00	46	Mazzetto, et al., 2015	Ariquemes	RO	2015_2	Pastagem
46	-25.40	-49.12	14.00	47	Simon et al., 2018	Pinhais	PR	2018_2	Pastagem
2	-30.08	-51.65	29.00	48	Bastos et al., 2019	Eldorado do Sul	RS	2019_1	Cana-de-açúcar
8	-21.26	-48.32	31.00	49	Cardoso et al., 2019	Jaboticabal	SP	2019_2	Cana-de-açúcar
44	-30.09	-51.67	39.00	50	Schirmann et al., 2020	Eldorado do Sul	RS	2020_1	Pastagem
27	-19.47	-44.25	40.00	51	Maciel et al., 2020	Sete lagoas	MG	2020_2	Grãos
47	-25.40	-49.12	41.00	52	Simon et al., 2020	Pinhais	PR	2020_3	Pastagem
6	-27.27	-50.50	50.00	53	Bratti et al., 2022	Curitibanos	SC	2022_2	Cana-de-açúcar
20	-22.82	-48.43	51.00	54	Grassmann et al., 2020	Botucatu	SP	2022_3	Grãos
14	-22.82	-48.42	52.00	55	Gazola et al., 2024	Botucatu	SP	2024_1	Cana-de-açúcar
21	-21.23	-44.97	54.00	56	Guimarães et al., 2022	Lavras	MG	2022_4	Grãos
32	-23.20	-51.18	55.00	57	Monteiro et al., 2023	Londrina	PR	2023_1	Pastagem
43	-6.50	-49.29	56.00	58	Ramos et al., 2024	Santo Antônio de Goiás	GO	2024_2	Pastagem
